# Supplementary material for: Protective Effects of Circulating TIMP3 on Coronary Artery Disease and Myocardial Infarction: A Mendelian Randomization Study
Source: J Cardiovasc Dev Dis. 2022 Aug 18;9(8):277. doi: 10.3390/jcdd9080277 (PMC9410056; doi:10.3390/jcdd9080277)
Supplement: Supplementary file 1 [file jcdd-09-00277-s001.zip]

Archive with 1 entries (1 files):
- jcdd-1839523-supplementary.xlsx
