# Supplementary material for: Protective Effects of Circulating TIMP3 on Coronary Artery Disease and Myocardial Infarction: A Mendelian Randomization Study
Source: J Cardiovasc Dev Dis. 2022 Aug 18;9(8):277. doi: 10.3390/jcdd9080277 (PMC9410056; doi:10.3390/jcdd9080277)
Supplement: Supplementary file 1 [file jcdd-09-00277-s001.zip › jcdd-1839523-supplementary.xlsx]

## Sheet: Table S1
Supplementary Table 1. STROBE-MR Checklist. (Skrivankova et al., 2021)
Item No.	Section	Checklist item	Manuscript section and paragraph
Title and abstract
1	Title and abstract	Indicate mendelian randomization (MR) as the study’s design in the title and/or the abstract if that is a main purpose of the study.	Title and abstract
Introduction
2	Background	Explain the scientific background and rationale for the reported study. What is the exposure? Is a potential causal relationship between exposure and outcome plausible? Justify why MR is a helpful method to address the study question.	Introduction, paragraphs 1-2
3	Objectives	State specific objectives clearly, including prespecified causal hypotheses (if any). State that MR is a method that, under specific assumptions, intends to estimate causal effects.	Introduction, paragraph 3
Methods
4	Study design and data sources	Present key elements of the study design early in the article. Consider including a table listing sources of data for all phases of the study. For each data source contributing to the analysis, describe the following:	Methods; Figure 1
	a	Setting: Describe the study design and the underlying population, if possible. Describe the setting, locations, and relevant dates, including periods of recruitment, exposure, follow-up, and data collection, when available.	Methods, "Study design" section
	b	Participants: Report the eligibility criteria and the sources and methods of selection of participants. Report the sample size and whether any power or sample size calculations were carried out prior to the main analysis.	Methods, "Data Sources and IVs selection" and "Statistical analysis" sections; Table 1; Table 1 and Supplementary Table 4
	c	Describe measurement, quality control, and selection of genetic variants.	Methods, "Data Sources and IVs selection" section
	d	For each exposure, outcome, and other relevant variables, describe methods of assessment and diagnostic criteria for diseases.	Methods, "Data Sources and IVs selection" section
	e	Provide details of ethics committee approval and participant informed consent, if relevant.	Methods, "Study design" section
5	Assumptions	Explicitly state the 3 core instrumental variable (IV) assumptions for the main analysis (relevance, independence, and exclusion restriction), as well assumptions for any additional or sensitivity analysis.	Methods, "Study design" and "Statistical analysis" sections; Figure 1
6	Statistical methods: main analysis	Describe statistical methods and statistics used.	Methods, "Statistical analysis" sections
	a	Describe how quantitative variables were handled in the analyses (ie, scale, units, model).	Methods, "Statistical analysis" sections
	b	Describe how genetic variants were handled in the analyses and, if applicable, how their weights were selected.	Methods, "Statistical analysis" sections
	c	Describe the MR estimator (eg, 2-stage least squares, Wald ratio) and related statistics. Detail the included covariates and, in case of 2-sample MR, whether the same covariate set was used for adjustment in the 2 samples.	Methods, "Statistical analysis" sections
	d	Explain how missing data were addressed.	N/A
	e	If applicable, indicate how multiple testing was addressed.	N/A
7	Assessment of assumptions	Describe any methods or prior knowledge used to assess the assumptions or justify their validity.	Methods, "Statistical analysis" sections
8	Sensitivity analyses and additional analyses	Describe any sensitivity analyses or additional analyses performed (eg, comparison of effect estimates from different approaches, independent replication, bias analytic techniques, validation of instruments, simulations).	Methods, "Statistical analysis" sections
9	Software and preregistration
	a	Name statistical software and package(s), including version and settings used.	Methods, "Statistical analysis" sections
	b	State whether the study protocol and details were preregistered (as well as when and where).	N/A
Results
10	Descriptive data
	a	Report the numbers of individuals at each stage of included studies and reasons for exclusion. Consider use of a flow diagram.	Table 1
	b	Report summary statistics for phenotypic exposure(s), outcome(s), and other relevant variables (eg, means, SDs, proportions).	Table 1
	c	If the data sources include meta-analyses of previous studies, provide the assessments of heterogeneity across these studies.	N/A
	d	For 2-sample MR: i. Provide justification of the similarity of the genetic variant–exposure associations between the exposure and outcome samples. ii. Provide information on the number of individuals who overlap between the exposure and outcome studies.	Results, paragraph 1
11	Main results
	a	Report the associations between genetic variant and exposure and between genetic variant and outcome, preferably on an interpretable scale.	Supplementary Table 3
	b	Report MR estimates of the relationship between exposure and outcome and the measures of uncertainty from the MR analysis, on an interpretable scale, such as odds ratio or relative risk per SD difference.	Results, paragraph 2
	c	If relevant, consider translating estimates of relative risk into absolute risk for a meaningful time period.	N/A
	d	Consider plots to visualize results (eg, forest plot, scatterplot of associations between genetic variants and outcome vs between genetic variants and exposure).	Figure 2 and 3
12	Assessment of assumptions
	a	Report the assessment of the validity of the assumptions.	Results, paragraph 3
	b	Report any additional statistics (eg, assessments of heterogeneity across genetic variants, such as I2, Q statistic, or E-value).	Results, paragraph 3
13	Sensitivity analyses and additional analyses
	a	Report any sensitivity analyses to assess the robustness of the main results to violations of the assumptions.	Results, paragraph 3
	b	Report results from other sensitivity analyses or additional analyses.	Results, paragraph 3
	c	Report any assessment of the direction of the causal relationship (eg, bidirectional MR).	Results, paragraph 1
	d	When relevant, report and compare with estimates from non-MR analyses.	N/A
	e	Consider additional plots to visualize results (eg, leave-one-out analyses).	N/A
Discussion
14	Key results	Summarize key results with reference to study objectives.	Discussion, paragraph 1
15	Limitations	Discuss limitations of the study, taking into account the validity of the IV assumptions, other sources of potential bias, and imprecision. Discuss both direction and magnitude of any potential bias and any efforts to address them.	Discussion, paragraph 5
16	Interpretation
	a	Meaning: Give a cautious overall interpretation of results in the context of their limitations and in comparison with other studies.	Discussion, paragraph 2
	b	Mechanism: Discuss underlying biological mechanisms that could drive a potential causal relationship between the investigated exposure and the outcome, and whether the gene-environment equivalence assumption is reasonable. Use causal language carefully, clarifying that IV estimates may provide causal effects only under certain assumptions.	Discussion, paragraph 3
	c	Clinical relevance: Discuss whether the results have clinical or public policy relevance, and to what extent they inform effect sizes of possible interventions.	Conclusions
17	Generalizability	Discuss the generalizability of the study results (a) to other populations, (b) across other exposure periods/timings, and (c) across other levels of exposure.	Discussion, paragraph 5
Other Information
18	Funding	Describe sources of funding and the role of funders in the present study and, if applicable, sources of funding for the databases and original study or studies on which the present study is based.	Funding section
19	Data and data sharing	Provide the data used to perform all analyses or report where and how the data can be accessed, and reference these sources in the article. Provide the statistical code needed to reproduce the results in the article or report whether the code is publicly accessible and, if so, where.	Data availability statement section
20	Conflicts of interest	All authors should declare all potential conflicts of interest.	Conflicts of interest section
Reference: Skrivankova, V.W., Richmond, R.C., Woolf, B.A.R., Yarmolinsky, J., Davies, N.M., Swanson, S.A., et al. (2021). Strengthening the Reporting of Observational Studies in Epidemiology Using Mendelian Randomization: The STROBE-MR Statement. JAMA 326, 1614-1621. doi: 10.1001/jama.2021.18236

## Sheet: Table S2
Supplementary Table 2. Results of MR Steiger direction test.
Data source	Outcome	SNP	rsq.exposure	rsq.outcome	steiger_dir*	steiger_pval
CARDIoGRAMplusC4D	CAD	rs135150	0.070217	2.93399e-06	TRUE	2.11306e-17
		rs2097326	0.305261	3.77977e-05	TRUE	1.21807e-83
		rs241890	0.0789037	7.84087e-06	TRUE	2.3796e-19
		rs34843069	0.0428258	1.69561e-06	TRUE	5.17764e-11
		rs3788495	0.0353814	7.66146e-06	TRUE	3.57829e-09
		rs5754249	0.0517602	8.25518e-06	TRUE	6.2266e-13
		rs5754266	0.0524489	2.89708e-06	TRUE	3.28057e-13
CARDIoGRAMplusC4D	MI	rs135150	0.070217	1.13468e-06	TRUE	1.79276e-17
		rs2097326	0.305261	4.66477e-05	TRUE	1.95594e-83
		rs241890	0.0789037	3.81548e-06	TRUE	1.88991e-19
		rs34843069	0.0428258	2.13523e-06	TRUE	5.39032e-11
		rs3788495	0.0353814	7.08462e-06	TRUE	3.52558e-09
		rs5754249	0.0517602	1.75767e-05	TRUE	8.50063e-13
		rs5754266	0.0524489	4.44121e-06	TRUE	3.6352e-13
FinnGen	CAD	rs135150	0.070217	2.37873e-08	TRUE	1.37207e-17
		rs2097326	0.305261	2.08256e-05	TRUE	4.41552e-84
		rs241890	0.0789037	7.76378e-06	TRUE	2.34729e-19
		rs34843069	0.0428258	2.77087e-06	TRUE	5.56008e-11
		rs3788495	0.0353814	1.01768e-07	TRUE	2.22649e-09
		rs5754249	0.0517602	1.96532e-06	TRUE	4.40234e-13
		rs5754266	0.0524489	2.62679e-07	TRUE	2.4678e-13
FinnGen	MI	rs135150	0.070217	1.16494e-06	TRUE	1.78723e-17
		rs2097326	0.305261	1.2766e-05	TRUE	2.57089e-84
		rs241890	0.0789037	4.38015e-06	TRUE	1.95195e-19
		rs34843069	0.0428258	4.90598e-06	TRUE	6.29157e-11
		rs3788495	0.0353814	2.86906e-06	TRUE	2.91971e-09
		rs5754249	0.0517602	3.60186e-07	TRUE	3.68844e-13
		rs5754266	0.0524489	2.08615e-06	TRUE	3.09862e-13
*SNPs with “TRUE” MR Steiger results suggest causality in the expected direction (ie, thoses explaining more variance in exposure than in outcome) and will not be removed from the study.

## Sheet: Table S3
Supplementary Table 3. Genome-wide significant SNPs associated with TIMP-3 and their association with CAD and MI.
SNP	Chr:pos	EA/OA	EAF	R2 (%)	TIMP-3			CAD-CARDIoGRAMplusC4D			MI-CARDIoGRAMplusC4D			CAD-FinnGen			MI-FinnGen
					Beta	SE	P-value	Beta	SE	P-value	Beta	SE	P-value	Beta	SE	P-value	Beta	SE	P-value
rs135150	22:33170101	T/C	0.8559	1.60447	-0.5332	0.0615103	4.38e-18	0.010881	0.0128311	0.396429	0.00715698	0.0140716	0.611026	-0.0017	0.0216	0.9383	-0.5332	0.026	0.597
rs2097326	22:33165020	A/G	0.7217	2.20371	-0.9307	0.0445116	4.42e-97	0.030571	0.0100437	0.0023362	0.0361615	0.0110885	0.00110956	0.034	0.0146	0.02016	-0.9307	0.0176	0.08138
rs241890	22:33242162	T/G	0.1461	1.82012	-0.4995	0.0541038	2.65e-20	0.015669	0.0113027	0.165654	0.011819	0.0126724	0.350994	-0.0273	0.0192	0.154	-0.4995	0.023	0.3072
rs34843069	22:33147773	G/A	0.0288	0.889939	-0.7453	0.111702	2.52e-11	0.021055	0.03266	0.51914	0.0248156	0.0355676	0.485363	-0.0378	0.0445	0.3954	-0.7453	0.0541	0.2797
rs3788495	22:33131046	C/T	0.4284	2.24954	0.2633	0.0435843	1.53e-09	-0.012714	0.0092779	0.170577	-0.0130331	0.0102551	0.203767	-0.0021	0.0129	0.8732	0.2633	0.0156	0.4071
rs5754249	22:33147526	A/G	0.5189	2.25574	-0.3203	0.0434617	1.71e-13	0.013301	0.0093507	0.154892	0.0207544	0.0103679	0.0453065	0.0093	0.013	0.4749	-0.3203	0.0157	0.7687
rs5754266	22:33172005	T/C	0.4811	1.75084	-0.4177	0.0562841	1.16e-13	0.011195	0.0132852	0.399414	0.014899	0.0148067	0.314304	-0.0051	0.0195	0.7918	-0.4177	0.0234	0.4792
SNP, single-nucleotide polymorphism; Chr, chromosome; pos, position; EA, effect allele; OA, other allele; R2, percentage of the variation of asthma explained by the SNP; Beta, estimate of the effect of the association; SE. standard error; TIMP-3, tissue inhibitors of matrix metalloproteinase 3; CAD, coronary artery disease; MI, Myocardial infarction; CARDIoGRAMplusC4D, Coronary Artery Disease Gen…

## Sheet: Table S4
Supplementary Table 4. Power calculations in Mendelian randomization study of TIMP-3 and risk of CAD and MI.
Data source	Outcome	R2 (%)	Sample size	Proportion of cases	Required ORs (power = 80%)
CARDIoGRAMplusC4D	CAD	12.8	184305	0.329893	1.039 (or 0.961)
CARDIoGRAMplusC4D	MI	12.8	184305	0.236977	1.043 (or 0.957)
FinnGen	CAD	12.8	260405	0.0987193	1.052 (or 0.948)
FinnGen	MI	12.8	238338	0.0662379	1.065 (or 0.935)
TIMP-3, tissue inhibitors of matrix metalloproteinase 3; CAD, coronary artery disease; MI, myocardial infarction; CARDIoGRAMplusC4D, Coronary Artery Disease Genome-Wide Replication and Meta-analysis plus the Coronary Artery Disease Genetics; R2, variance explained by the genetic variants; OR, odds ratio.
